# Supplementary material for: ZBED6 Knockout Prevents Ageing‐ and Dexamethasone‐Induced Muscle Atrophy via Dkk3 in Pig and Mice
Source: J Cachexia Sarcopenia Muscle. 2025 Jun 4;16(3):e13829. doi: 10.1002/jcsm.13829 (PMC12134784; doi:10.1002/jcsm.13829)
Supplement: Supplementary file 7 — Table S1. Supporting Information [file JCSM-16-e13829-s004.xls]

## Sheet: Target genes and DEGs
peak of 5kb upstream of target genes	DEGs	57 common elements in "5kb" and "DEG":	WT	ZBED6-KO	fc
7SK	ENSSSCG00000035520	TMEM61	4.41668	0.075643	-58.3885	down
A1BG	ENSSSCG00000039506	DKK3	11.0608	1.05788	-10.4556	down
AARD	BTG2	TUSC5	2.09373	0.223592	-9.36406	down
AASDH	THBS4	BARX2	1.14341	0.131123	-8.72013	down
AATK	ENSSSCG00000034846	THBS1	30.5897	5.06181	-6.04323	down
ABCA1	IFI6	DDN	2.60734	0.475456	-5.48387	down
ABCA13	GLRX5	CHN2	1.94802	0.395443	-4.92617	down
ABCC12	ISG12(A)	C2orf40	2.32262	0.516048	-4.50078	down
ABCD2	C4BPA,C4BPB	ABLIM1	28.1998	6.27702	-4.49255	down
ABCD4	IGF2	RSPO3	4.51323	1.00765	-4.47897	down
ABCF3	MYH4	PCBD1	5.61884	1.32239	-4.249	down
ABHD3	FN1	PON3	2.62896	0.620745	-4.23517	down
ABR	ENSSSCG00000011147	SEC16B	0.53018	0.125275	-4.23213	down
ABTB1	FKBP5	SCD	2.12886	0.543299	-3.91839	down
ACAD9	ACOT4	WDR31	1.40195	0.393438	-3.56333	down
ACADL	PRELP	LEPR	1.43561	0.412513	-3.48016	down
ACAN	STAT1	COL11A1	2.57692	0.762231	-3.38076	down
ACAP2	FMOD	SLC4A3	11.946	3.78901	-3.1528	down
ACAT2	THBS1	FN1	39.9876	13.4137	-2.9811	down
ACBD5	ENSSSCG00000017868	LOXL4	1.08872	0.380673	-2.85999	down
ACE	SLC3A2	FRAS1	2.69486	0.944706	-2.85259	down
ACHE	MID1IP1	DIXDC1	3.18986	1.18733	-2.68658	down
ACIN1	ABLIM1	FAT4	0.701359	0.263758	-2.6591	down
5_8S_rRNA	CTGF	ZIC4	2.52496	0.965428	-2.61538	down
5S_rRNA	SELENBP1	FBLN1	12.4207	4.75379	-2.6128	down
AAED1	ENSSSCG00000024911	DKK2	4.16261	1.61689	-2.57445	down
AATF	UCHL1	CASQ2	8.80301	3.43559	-2.5623	down
ABAT	MYOC	CCDC3	11.9582	4.77521	-2.50422	down
ABCA10	PTPN3	THBS2	4.27813	1.82923	-2.33876	down
ABCA4	TECRL	ANTXR1	7.30925	3.15731	-2.31502	down
ABCA5	ACSS1	SNAI3	6.52026	2.83384	-2.30086	down
ABCA8	ADIPOQ	NFIL3	11.8364	5.18515	-2.28275	down
ABCB10	RRAD	KLF15	4.64294	2.11002	-2.20042	down
ABCB6	ENSSSCG00000008385,ENSSSCG00000036540	EPHX2	5.05057	2.3657	-2.13492	down
ABCC5	OGN	SLC4A7	10.2697	4.83594	-2.12362	down
ABCD1	SLC25A25	NOTCH2	4.03617	1.9025	-2.12151	down
ABCD3	IRF9,REC8	VWA8	4.37874	2.06491	-2.12055	down
ABCF1	CD209	ACSS1	18.0268	8.55507	-2.10715	down
ABCG2	CHI3L1,MYBPH	SEC14L5	4.77535	2.33405	-2.04595	down
ABCG8	NPR3	FLNB	3.56116	1.76398	-2.01882	down
ABHD11	FBLN1	SELENBP1	26.6894	13.8924	-1.92115	down
ABHD15	KLF15	GLRX5	51.1854	26.786	-1.9109	down
ABI2	CCDC3	MID1IP1	28.6401	53.9692	1.88439	up
ABI3BP	SLC4A3	CTNNBIP1	2.59824	5.85626	2.25393	up
ABLIM1	NFIL3	KCNN1	3.52076	8.10949	2.30334	up
ABLIM2	ENSSSCG00000010893	IGF2	40.8029	101.326	2.4833	up
ABLIM3	DDIT4	FKBP5	35.9038	96.4836	2.68728	up
ABT1	PDGFC	SPECC1	1.78891	4.98995	2.78938	up
ACACA	DKK3	MX2	2.94279	8.41587	2.85983	up
ACACB	ARRDC2	STAT1	33.645	96.8841	2.8796	up
ACAD11	ENSSSCG00000014909	DDIT4	11.2443	32.6344	2.90231	up
ACAP3	LRP1	SFMBT1	1.57752	4.59076	2.91011	up
ACO2	MICAL2	MX1	5.57885	18.7968	3.3693	up
ACOT11	SLC4A7	MICAL2	10.3377	46.5048	4.49856	up
ACOT7	OAS2	NR4A3	7.22591	32.8729	4.54931	up
ACOX2	ALDOC,SPAG5	MYH4	40.1571	204.605	5.09511	up
ACOXL	DPT	DOCK3	0.0406201	0.42467	10.4547	up
ACP2	CHRNA1
ACR	PLIN1
ACSF3	TRIM7
ACSL1	COL12A1
ACSL3	CASQ2
ACSM4	RDH16
ACSM5	CDKN1A
ACSS1	GPA33
ACTA1	TNC
ACTB	ISG15
ACTBL2	ENSSSCG00000026196
ACTG1	ANTXR1
ACTL6A	NR4A3
ACTL7B	ZIC1
ACTL9	ENSSSCG00000004130
ACTN2	TNMD
ACTN4	HERC6
ACTR10	SNAI3
ACTR1B	RSAD2
ACTR3B	PCBD1
ACVR1	MX1
ACVR1B	DHCR24
ACVR1C	ENSSSCG00000039342
ACVRL1	HDAC9
ADAM10	CIDEC
ADAM15	EPHX2
ADAM17	RFLNA
ADAM2	ENSSSCG00000029449
ADAM23	SEC14L5
ADAM28	ENSSSCG00000017987
ADAM29	KLF5
ADAMTS12	USP18
ADAMTS13	RSPO3
ADAMTS17	TMEM61
ADAMTS18	MYH8
ADAMTS3	VWA8
ADAMTS6	THBS2
ADAMTS8	DKK2
ADAMTS9	NOTCH2
ADAP1	SYNDIG1
ADAR	ENSSSCG00000003080
ADARB1	PAMR1
ADCK5	C3orf58
ADCY3	MYH3
ADCY6	PLK2
ADCY7	FLNB
ADCY8	KCNN1
ADCY9	FOSB
ADD1	DIXDC1
ADGRA3	MX2
ADGRB1	COL22A1
ADGRB2	FRAS1
ADGRD2	PON3
ADGRE5	CSPG4
ADGRF3	DDN
ADGRL2	PM20D2
ADHFE1	CTNNBIP1
ADI1	COL11A1
ADK	ZIC4
ADM	COL11A2
ADM5	CMPK2
ADO	PARP12
ADORA2A	C2orf40
ADORA2B	SMPDL3A
ADPRH	FNDC1
ADPRHL1	SCD
ADPRHL2	TUSC5
ADRA1B	PHKA2
ADRB1	COL8A1
ADRB2	CHN2
AEBP2	SLC4A10
AEN	ENSSSCG00000034802
AES	IGSF1
AFAP1	SPECC1
AFAP1L1	ENSSSCG00000030801
AFAP1L2	THBS3
AFDN	THRSP
AFF1	SFMBT1
AFF4	F13A1
AFG3L2	MBOAT2
AFM	CYP4V2
AGAP3	SGK2
AGBL1	LEPR
AGBL2	GALNT5
AGFG1	WDR31
AGO2	FAT1
AGO3	LTBP2
AGPAT3	ENSSSCG00000014672
AGRP	GYG2
AGT	BARX2
AGXT	LOXL4
AHCYL2	LAMC3
AHDC1	ZNF275
AHI1	EPSTI1
AHRR	MXRA5
AHSG	GPX2
AICDA	ADGRE1,ENSSSCG00000022228
AIDA	LGI1
AIFM3	FAM155B
AIG1	STC2
AIRE	CRTAC1
AJAP1	DDX60
AK1	FAT4
AK5	ENSSSCG00000037347
AK8	SEC16B
AKAP1	44442
AKAP3	ENSSSCG00000038226
AKAP6	MMP16
AKAP8	ENSSSCG00000024416
AKIP1	MYLK3
AKIRIN1	DOCK3
AKIRIN2
AKNA
AKR1B1
AKR1E2
AKR7A2
AKT2
AKT3
ALAS1
ALB
ALDH16A1
ALDH1A1
ALDH1B1
ALDH3A1
ALDH3A2
ALDH3B2
ALDH5A1
ALDH7A1
ALDOA
ALDOB
ALG8
ALKAL1
ALKBH2
ALKBH5
ALKBH6
ALOX15
ALOX15B
ALOXE3
ALPK2
ALPK3
ALS2CR12
ALX3
ALX4
ALYREF
AMCF-II
AMER1
AMFR
AMH
AMIGO2
AMIGO3
AMN1
AMOT
AMPD2
AMPD3
ANAPC1
ANAPC13
ANAPC5
ANAPC7
ANGEL1
ANGPTL1
ANGPTL6
ANGPTL8
ANK1
ANKAR
ANKDD1B
ANKH
ANKLE1
ANKLE2
ANKMY1
ANKRD12
ANKRD13A
ANKRD13B
ANKRD13C
ANKRD24
ANKRD29
ANKRD33B
ANKRD34A
ANKRD34B
ANKRD39
ANKRD40
ANKRD44
ANKRD45
ANKRD49
ANKRD6
ANKS1A
ANKS3
ANKS6
ANLN
ANO1
ANO10
ANO4
ANO6
ANO8
ANTXR1
ANTXR2
ANXA1
ANXA4
ANXA6
ANXA7
AP1S1
AP1S3
AP2A2
AP2B1
AP2M1
AP3B2
AP3M2
AP4E1
AP4S1
AP5B1
APAF1
APBA2
APBA3
APBB1IP
APBB3
APC2
APH1A
APIP
APLF
APLN
APMAP
APOA2
APOBEC1
APOBEC2
APOE
APOH
APOOL
APPBP2
APPL2
APRT
AQP1
ARC
ARCN1
AREG
AREL1
ARF4
ARFGAP3
ARFGEF1
ARFGEF2
ARFIP1
ARFRP1
ARG1
ARHGAP10
ARHGAP18
ARHGAP21
ARHGAP23
ARHGAP26
ARHGAP28
ARHGAP29
ARHGAP32
ARHGAP5
ARHGDIA
ARHGEF11
ARHGEF12
ARHGEF17
ARHGEF19
ARHGEF2
ARHGEF25
ARHGEF26
ARHGEF28
ARHGEF33
ARHGEF38
ARHGEF7
ARID1B
ARID4B
ARID5A
ARID5B
ARIH1
ARL14
ARL14EP
ARL16
ARL4C
ARL5B
ARL6
ARL9
ARMC3
ARMC4
ARMC5
ARMC7
ARMC8
ARMCX5
ARNTL2
ARPC1A
ARPC3
ARPP21
ARRB1
ARRB2
ARRDC3
ARSA
ARSB
ARSD
ARSI
ART3
ARVCF
ARX
ASAP1
ASAP3
ASB1
ASB15
ASB18
ASB2
ASB5
ASCC2
ASCC3
ASCL2
ASF1A
ASGR2
ASH1L
ASIC1
ASIC3
ASIP
ASPA
ASPHD2
ASRGL1
ASS1
ASXL1
ASXL3
ATAD2
ATAD2B
ATAD5
ATCAY
ATF1
ATF2
ATF3
ATF4
ATF7IP
ATF7IP2
ATG101
ATG14
ATG2A
ATG2B
ATG4B
ATG4C
ATG5
ATG7
ATG9A
ATG9B
ATL1
ATOH8
ATOX1
ATP10D
ATP11C
ATP13A1
ATP13A2
ATP13A3
ATP1A3
ATP2A1
ATP2A2
ATP2A3
ATP2B1
ATP2B2
ATP4B
ATP5A1
ATP5G3
ATP6V0A2
ATP6V1C1
ATP6V1F
ATP6V1G1
ATP8B1
ATP8B3
ATP9A
ATRIP
ATXN10
ATXN7
ATXN7L2
ATXN7L3
ATXN7L3B
AURKAIP1
AURKB
AUTS2
AVEN
AVP
AVPI1
AVPR1A
AVPR1B
AXDND1
AZI2
B2M
B3GAT2
B3GLCT
B3GNT4
B3GNT8
B3GNT9
B4GALT1
B4GALT3
B4GALT7
B4GAT1
BACH1
BAG6
BAHCC1
BAHD1
BAIAP2
BAIAP3
BAK1
BANF1
BANF2
BAP1
BARHL2
BARX2
BAX
BAZ1A
BAZ2A
BAZ2B
BBS10
BBX
BCAN
BCAR3
BCAS1
BCAS2
BCAS3
BCAS4
BCAT1
BCAT2
BCKDHB
BCL10
BCL2L1
BCL2L11
BCL2L13
BCL2L15
BCL6
BCL6B
BCL7C
BCLAF1
BDH1
BDP1
BECN2
BEND3
BEND4
BEND6
BEST1
BEST2
BEX3
BFAR
BFSP1
BHLHE23
BICC1
BICDL1
BICDL2
BIN1
BIRC3
BIRC5
BLNK
BLOC1S1
BLVRB
BMF
BMP2K
BMP4
BMP6
BMP7
BMPR1A
BMS1
BMT2
BNIP3
BOK
BORA
BORCS6
BPHL
BPIFA2
BPIFB1
BPIFB3
BPIFB6
BRAT1
BRCC3
BRD3
BRD9
BRMS1
BRPF1
BRPF3
BRSK2
BRWD1
BSCL2
BSDC1
BSN
BSX
BTAF1
BTBD1
BTBD11
BTBD3
BTBD7
BTD
BTG1
BTRC
BZW2
C11orf49
C11orf57
C11orf65
C11orf68
C11orf70
C11orf74
C11orf84
C11orf86
C12orf56
C14orf119
C14orf159
C14orf166
C14orf39
C15orf52
C15orf62
C16orf54
C16orf58
C16orf70
C16orf71
C16orf72
C16orf86
C16orf91
C17orf53
C17orf58
C17orf62
C17orf64
C19orf12
C19orf25
C19orf47
C19orf60
C19orf68
C19orf70
C1GALT1C1L
C1orf115
C1orf122
C1orf131
C1orf21
C1orf27
C1orf43
C1orf74
C1QB
C1QTNF1
C1QTNF4
C1QTNF6
C1QTNF7
C20orf144
C20orf194
C20orf27
C20orf96
C21orf91
C22orf23
C2CD2
C2CD4C
C2CD4D
C2CD5
C2orf16
C2orf40
C2orf49
C2orf50
C2orf54
C2orf68
C2orf69
C2orf70
C2orf73
C3orf22
C3orf67
C3orf70
C3orf80
C4BPA
C4orf48
C5AR1
C5orf30
C5orf51
C6orf203
C6orf229
C6orf58
C6orf89
C7orf26
C7orf43
C7orf50
C8orf34
C8orf4
C8orf46
C9
C9orf40
CA10
CA13
CA14
CA7
CAAP1
CAB39
CABIN1
CABP5
CABYR
CACHD1
CACNA1A
CACNA2D1
CACNA2D2
CACNB2
CACNG1
CACNG6
CACTIN
CACUL1
CADM1
CADM3
CADPS
CALCA
CALCOCO2
CALCR
CALCRL
CALD1
CALHM1
CALHM2
CALHM3
CALM3
CALML6
CALR
CALU
CALY
CAMK1D
CAMK2A
CAMK2B
CAMK2D
CAMLG
CAMTA1
CAPN1
CAPN10
CAPN2
CAPN5
CAPN7
CAPN8
CAPRIN1
CAPS2
CAPZB
CARD19
CARM1
CARMIL1
CARS2
CASC1
CASC3
CASKIN2
CASP10
CASP2
CASQ2
CASZ1
CAT
CATIP
CATSPER2
CATSPERD
CAV2
CAVIN1
CAVIN2
CBFA2T2
CBFB
CBL
CBR4
CBX4
CCAR1
CCBE1
CCDC102A
CCDC117
CCDC124
CCDC125
CCDC126
CCDC129
CCDC130
CCDC136
CCDC137
CCDC138
CCDC152
CCDC153
CCDC154
CCDC157
CCDC158
CCDC160
CCDC166
CCDC170
CCDC174
CCDC178
CCDC180
CCDC181
CCDC192
CCDC28A
CCDC3
CCDC32
CCDC39
CCDC57
CCDC6
CCDC60
CCDC66
CCDC69
CCDC70
CCDC77
CCDC80
CCDC82
CCDC84
CCDC85A
CCDC85B
CCDC88A
CCDC89
CCDC9
CCDC92
CCKAR
CCL17
CCL2
CCL20
CCL25
CCL28
CCL3L1
CCM2
CCNA1
CCNB2
CCND3
CCNDBP1
CCNE2
CCNG2
CCNJL
CCP110
CCR3
CCSAP
CCT2
CCT8
CD109
CD151
CD164L2
CD180
CD1C
CD200
CD22
CD247
CD248
CD276
CD28
CD302
CD40LG
CD44
CD5
CD53
CD7
CD70
CD72
CD74
CD81
CD86
CD8A
CD93
CD99L2
CDC14B
CDC16
CDC23
CDC27
CDC40
CDC42
CDC42BPG
CDC42EP2
CDC42EP4
CDC42EP5
CDC42SE2
CDC45
CDC7
CDCA2
CDCA7
CDCA7L
CDCP2
CDH1
CDH18
CDH5
CDK12
CDK13
CDK14
CDK16
CDK18
CDK19
CDK5R1
CDK6
CDK7
CDK8
CDK9
CDKAL1
CDKL1
CDKN1B
CDKN2AIP
CDKN2AIPNL
CDKN2B-AS_2
CDKN2B-AS_3
CDKN2C
CDKN2D
CDO1
CDON
CDPF1
CDR2
CDR2L
CDS1
CDS2
CDT1
CDX4
CEBPD
CEBPG
CEBPZ
CELF1
CELSR1
CELSR2
CENPC
CENPE
CENPF
CENPJ
CENPN
CENPO
CENPU
CENPX
CEP112
CEP135
CEP152
CEP162
CEP170
CEP290
CEP295
CEP41
CEP68
CEP78
CEP83
CEP85L
CEP97
CER1
CERS2
CERS4
CERS6
CETN1
CFAP126
CFAP161
CFAP69
CFAP99
CFD
CFL2
CFLAR
CFTR
CGNL1
CHAF1A
CHAT
CHCHD1
CHCHD3
CHCHD6
CHD3
CHD8
CHDH
CHFR
CHIT1
CHKB
CHM
CHMP1A
CHMP4B
CHMP4C
CHMP6
CHN2
CHODL
CHORDC1
CHP1
CHPF
CHPF2
CHRM2
CHRNA2
CHST1
CHST10
CHST11
CHST15
CHST3
CHST4
CHST8
CHST9
CHUK
CHURC1
CIAO1
CIC
CIDEA
CIITA
CILP
CISD2
CISH
CITED2
CITED4
CIZ1
CKM
CKS2
CLASP1
CLCF1
CLCN2
CLCN3
CLCN5
CLDN1
CLDN12
CLDN16
CLDN17
CLDN19
CLDN2
CLDN23
CLDN7
CLDND1
CLEC11A
CLEC16A
CLIC5
CLIC6
CLK2
CLK3
CLK4
CLMP
CLNS1A
CLOCK
CLPB
CLPS
CLPTM1
CLPTM1L
CLSPN
CLSTN3
CLTA
CLU
CMBL
CMIP
CMTM2
CMTM4
CMTM6
CMTM8
CMTR2
CNBP
CNDP1
CNGA3
CNGA4
CNIH1
CNIH4
CNKSR3
CNN2
CNNM2
CNNM3
CNOT11
CNOT3
CNOT4
CNOT6
CNOT8
CNPPD1
CNPY3
CNR1
CNR2
CNRIP1
CNST
CNTLN
CNTN2
CNTN3
CNTN6
COASY
COBLL1
COCH
COG7
COIL
COL11A1
COL13A1
COL14A1
COL16A1
COL17A1
COL18A1
COL1A2
COL20A1
COL27A1
COL4A4
COL6A3
COL7A1
COLEC11
COLGALT1
COLGALT2
COMMD1
COMMD3
COMMD6
COMTD1
COPA
COPB1
COPS5
COPS7A
COPZ1
COQ2
COQ4
COQ7
COQ8A
CORO2A
CORO2B
CORO6
COTL1
COX19
COX4I2
COX5A
COX6A2
COX7A2
COX7B2
CP
CPA5
CPEB1
CPEB2
CPED1
CPLX2
CPNE2
CPO
CPSF4L
CPSF7
CPT1A
CPT1C
CPVL
CPXM1
CRABP2
CRACR2A
CRACR2B
CRADD
CRAT
CRB2
CRBN
CREB3L1
CREB3L2
CREB5
CREBL2
CREBRF
CREBZF
CREG2
CRELD1
CREM
CRHR2
CRIPT
CRISPLD2
CRK
CRKL
CROCC
CROCC2
CROT
CRY2
CRYAB
CRYBG1
CRYGB
CRYGN
CSDC2
CSDE1
CSF1
CSF2RB
CSGALNACT2
CSK
CSMD3
CSNK1G1
CSNK2A1
CSRNP3
CST6
CSTB
CSTF2
CSTF2T
CTBP1
CTBP2
CTCF
CTCFL
CTDP1
CTDSP1
CTDSP2
CTF1
CTIF
CTNNA1
CTNNB1
CTNNBIP1
CTPS1
CTRC
CTSD
CTSL
CTSO
CTSS
CTSZ
CTTN
CTTNBP2
CTXN2
CUBN
CUEDC1
CUL1
CUL3
CUL4A
CUL5
CUX1
CUX2
CWC22
CXCL12
CXCL14
CXCL8
CXorf38
CXorf67
CXXC1
CYB561D1
CYB561D2
CYB5B
CYB5D2
CYB5R3
CYBA
CYC1
CYHR1
CYLD
CYP19A1
CYP1B1
CYP20A1
CYP21A2
CYP26A1
CYP26C1
CYP27A1
CYP27B1
CYP27C1
CYP2B6
CYP2J34
CYP2R1
CYP2U1
CYP39A1
CYP7A1
CYP8B1
CYR61
CYS1
CYTH1
CYTH3
CYTL1
DAAM1
DAAM2
DAB1
DAB2
DACT1
DACT2
DACT3
DAG1
DAGLA
DAOA-AS1_2
DAPK1
DAPK2
DARS
DBN1
DBNL
DBX1
DCAF10
DCAF5
DCAF7
DCAKD
DCBLD1
DCBLD2
DCDC2B
DCK
DCLK1
DCP1A
DCP1B
DCSTAMP
DCT
DCUN1D2
DCUN1D4
DDAH1
DDC
DDHD1
DDIAS
DDIT4
DDIT4L
DDN
DDR1
DDX1
DDX18
DDX19B
DDX20
DDX23
DDX27
DDX31
DDX4
DDX42
DDX47
DDX49
DDX52
DDX54
DDX58
DDX6
DEAF1
DEF8
DEFB128
DEFB129
DEGS1
DEGS2
DENND1B
DENND3
DENND5B
DENND6A
DENND6B
DEPDC1B
DEPDC5
DERA
DES
DET1
DFFB
DGAT2L6
DGCR8
DGKD
DGKG
DGKH
DGKI
DGKQ
DGKZ
DHRS11
DHRS3
DHRS7B
DHTKD1
DHX33
DHX34
DHX35
DHX58
DHX8
DHX9
DICER1
DIMT1
DIP2C
DIS3L
DIS3L2
DISP1
DISP3
DIXDC1
DKC1
DKK2
DKK3
DKK4
DLC1
DLEC1
DLEU2_4
DLG1
DLG2
DLGAP4
DLL3
DLX1
DLX3
DLX4
DLX5
DMAC1
DMD
DMGDH
DMRT1
DMRTA1
DMRTA2
DMRTB1
DMTF1
DMXL2
DNA2
DNAAF5
DNAH10
DNAH17
DNAH8
DNAH9
DNAI2
DNAJA4
DNAJB4
DNAJB6
DNAJC11
DNAJC13
DNAJC15
DNAJC21
DNAJC24
DNAJC25
DNAJC27
DNAJC3
DNAJC30
DNAJC6
DNAJC9
DNAL1
DNAL4
DNASE1L1
DNASE2
DNER
DNM1L
DNM3
DNMBP
DNMT1
DNMT3A
DNMT3B
DNPH1
DNTTIP1
DOCK10
DOCK3
DOK1
DONSON
DOPEY1
DPEP1
DPEP3
DPF1
DPF2
DPP3
DPY30
DPYSL2
DPYSL3
DPYSL4
DPYSL5
DR1
DRAM1
DRC3
DRD1
DRG2
DSC3
DSCR3
DSG2
DSG4
DSP
DST
DTD1
DTL
DTNA
DTNB
DTX1
DTX4
DUPD1
DUS2
DUS4L
DUSP11
DUSP14
DUSP16
DUSP2
DUSP28
DUSP3
DUSP5
DUSP8
DYDC1
DYNC1I1
DYNC1LI1
DYNLRB1
DYNLT3
DYRK1A
DYRK2
DYRK3
DYSF
DZANK1
DZIP1
DZIP1L
E2F6
E2F8
E4F1
EBF2
EBNA1BP2
ECH1
ECHDC1
ECHDC2
ECHDC3
ECHS1
ECI1
ECI2
EDARADD
EDC3
EDEM1
EDN1
EDNRA
EED
EEF1G
EEF2
EEF2K
EEFSEC
EEPD1
EFCAB1
EFCAB11
EFCAB2
EFHD1
EFL1
EFNA4
EFNA5
EFNB2
EFR3B
EFS
EGF
EGFL6
EGFL8
EGFLAM
EGLN1
EGR2
EGR4
EHD4
EHF
EIF1AX
EIF1B
EIF2AK1
EIF2AK3
EIF2AK4
EIF2D
EIF3D
EIF3J
EIF4A1
EIF4A3
EIF4B
EIF4E2
EIF4E3
EIF4G1
EIF5A2
ELAVL2
ELAVL3
ELF1
ELF2
ELF4
ELFN1
ELFN2
ELK3
ELL2
ELMO1
ELMOD3
ELN
ELOVL2
ELOVL3
ELOVL4
ELOVL6
ELSPBP1
EMC10
EMC2
EMC7
EME2
EMG1
EMILIN2
EML1
EML2
EML3
EML5
EMP1
EMSY
EN1
ENC1
ENDOG
ENGASE
ENHO
ENOSF1
ENOX1
ENOX2
ENPP1
ENPP3
ENPP4
ENTPD6
EP300
EP400
EPB41
EPB41L2
EPB41L4A
EPB41L5
EPC1
EPCAM
EPDR1
EPHA1
EPHA4
EPHB4
EPHX1
EPHX2
EPM2AIP1
EPN2
EPRS
ERCC6L
ERF
ERGIC2
ERH
ERI1
ERLEC1
ERMARD
ERMN
ERO1B
ESCO1
ESD
ESR1
ESRRA
ESRRB
ESYT3
ETAA1
ETFDH
ETNPPL
ETS1
ETS2
ETV1
ETV3
ETV4
ETV6
EVA1A
EVC
EVC2
EVI5
EVL
EVPL
EVX1
EVX2
EWSR1
EXD1
EXOC1
EXOC2
EXOC3L1
EXOC4
EXOC6
EXOG
EXOSC10
EXOSC6
EXOSC9
EXT1
EYA1
EZH1
EZH2
EZR
F11R
F2R
F2RL2
F3
F5
F7
FAAH
FAAP100
FABP3
FABP4
FABP6
FADD
FADS3
FAF1
FAF2
FAM102A
FAM105A
FAM109A
FAM110A
FAM110B
FAM111B
FAM120A
FAM124A
FAM126A
FAM129B
FAM135A
FAM13A-AS1_1
FAM13A-AS1_2
FAM151B
FAM159A
FAM160A2
FAM160B2
FAM162B
FAM163B
FAM166B
FAM167B
FAM169A
FAM171A2
FAM173A
FAM174B
FAM180A
FAM181A
FAM184A
FAM184B
FAM189A2
FAM198A
FAM198B
FAM19A3
FAM208A
FAM208B
FAM209B
FAM20B
FAM20C
FAM212B
FAM213A
FAM214A
FAM219A
FAM219B
FAM220A
FAM222A
FAM237B
FAM26F
FAM3A
FAM3B
FAM43A
FAM45A
FAM46C
FAM49A
FAM49B
FAM50B
FAM53A
FAM58A
FAM60A
FAM69A
FAM71A
FAM71F1
FAM76B
FAM78A
FAM81B
FAM83C
FAM83H
FAM89A
FAM8A1
FAM98C
FANCC
FARP2
FASN
FASTK
FASTKD1
FAT4
FAXC
FAXDC2
FBF1
FBLIM1
FBLN1
FBN1
FBN2
FBN3
FBRS
FBXL17
FBXL2
FBXL22
FBXL3
FBXL5
FBXO10
FBXO18
FBXO22
FBXO24
FBXO25
FBXO33
FBXO34
FBXO39
FBXO4
FBXO44
FBXO5
FBXO6
FBXO7
FBXO9
FBXW11
FBXW7
FCER1A
FCF1
FCHO2
FCHSD1
FCHSD2
FCRL4
FCRL5
FCRLB
FDFT1
FECH
FEM1B
FERMT2
FEZ2
FEZF1
FFAR3
FFAR4
FGF1
FGF13
FGF18
FGF19
FGF20
FGF22
FGF23
FGF6
FGF8
FGF9
FGFR1OP
FGFR4
FGG
FGL2
FHDC1
FHL1
FHL3
FHOD3
FIG4
FIGN
FIGNL1
FILIP1
FIZ1
FJX1
FKBP2
FKBP3
FKBP5
FKBP8
FLI1
FLNB
FLRT1
FLRT2
FLRT3
FLT3LG
FLYWCH2
FMC1
FMNL2
FN1
FNBP1L
FNDC8
FNIP1
FOCAD
FOLH1B
FOLR1
FOLR2
FOSL1
FOSL2
FOXA3
FOXB1
FOXC1
FOXC2
FOXD1
FOXD2
FOXD3
FOXF1
FOXF2
FOXH1
FOXI3
FOXJ1
FOXJ3
FOXL1
FOXN2
FOXN3
FOXP3
FOXP4
FOXQ1
FOXR2
FPGS
FRAS1
FRAT2
FRK
FRMD4B
FRMD6
FRMPD1
FRMPD3
FRRS1
FRS2
FSCB
FSCN1
FSD1L
FSIP1
FST
FTO
FTSJ3
FTX_4
FUBP3
FUNDC1
FURIN
FUS
FUT8
FUZ
FXYD6
FYB2
FZD10
FZD3
FZD5
FZD7
FZD8
FZD9
FZR1
G0S2
G3BP1
G3BP2
G6PC3
G6PD
GAB1
GABARAP
GABARAPL1
GABBR1
GABPB1
GABRA2
GABRA4
GABRA5
GABRA6
GABRB1
GABRB3
GABRG1
GAD2
GADD45G
GALE
GALK2
GALM
GALNS
GALNT14
GALNT16
GALNT2
GALNT3
GALP
GALR2
GALR3
GAP43
GAPDH
GAPDHS
GAREM1
GAREM2
GARNL3
GARS
GAS2
GAS6
GAS7
GATA2
GATA4
GATAD1
GATAD2A
GATM
GBA2
GBE1
GBX2
GC
GCC1
GCC2
GCFC2
GCGR
GCK
GCLM
GCN1
GCNT2
GCNT4
GCNT7
GDAP1L1
GDAP2
GDE1
GDF6
GDI1
GDNF
GDPD5
GEMIN4
GEMIN5
GEMIN6
GEMIN8
geneSymbol
GET4
GFAP
GFI1
GFM1
GFOD2
GFPT2
GFRA2
GFRA4
GFRAL
GGA1
GGA3
GGCX
GGH
GH1
GHR
GHRL
GHSR
GIGYF1
GIMAP6
GIN1
GINM1
GINS2
GINS4
GIPC1
GIPC2
GIT1
GJA4
GJB3
GJC1
GJC3
GJD3
GJD4
GKAP1
GKN1
GLB1
GLDC
GLE1
GLI2
GLI3
GLI4
GLIPR1
GLIPR2
GLIS2
GLIS3
GLMN
GLMP
GLRX2
GLRX5
GLT1D1
GMDS
GMFB
GMFG
GMIP
GMPPA
GMPR
GMPS
GNA11
GNA14
GNAI2
GNAQ
GNAS
GNB3
GNB4
GNB5
GNG10
GNG3
GNG5
GNG8
GNPDA1
GNPTAB
GNPTG
GOLGA7
GOLM1
GOLPH3L
GORASP2
GOT1
GOT2
GP1BA
GP5
GPALPP1
GPAT4
GPATCH11
GPATCH4
GPC3
GPC4
GPD1L
GPHN
GPI
GPKOW
GPR101
GPR119
GPR135
GPR137B
GPR137C
GPR141
GPR146
GPR150
GPR153
GPR155
GPR161
GPR162
GPR174
GPR176
GPR180
GPR19
GPR31
GPR37L1
GPR55
GPR68
GPR84
GPR85
GPR88
GPRC5C
GPRIN1
GPS1
GPSM2
GPT2
GRAMD1A
GRAMD1B
GRAMD1C
GRAMD2B
GRAMD4
GRB10
GRHL1
GRHPR
GRIA1
GRIK1
GRIK4
GRIN2D
GRIN3B
GRINA
GRK4
GRK6
GRM3
GRPEL1
GRPEL2
GRSF1
GRWD1
GSDMB
GSE1
GSG1
GSK3A
GSPT2
GSR
GSTA1
GSTA4
GSTM3
GSX2
GTDC1
GTF2A1
GTF2B
GTF2F1
GTF2H5
GTF3A
GTF3C2
GTF3C4
GTPBP8
GTSE1
GTSF1
GUCA2A
GUCY1A3
GUCY2F
GUF1
GULP1
GUSB
GXYLT1
[truncated: 3,585 more rows]

## Sheet: primers of CHIP-PCR
	Forward primer	Reverse primer
DKK3	TGTTCCTGTCAAGGCACAGC	CCAGATCCGAGCCACTTCTAC

## Sheet: primers of RT-qPCR
Primers of pig
	Forward primer	Reverse primer
DKK3	AAGTGAACCTCGCGCACTTA	TCAATGATGCACTCGTGGCT
FBXO32	GAGAAGAGTGGCAGCTTCGT	TCTCTTCTTGGCCGCAACAT
MURF1	CATGTGCAAGGAGCACGAAG	CCAGCATGGAGATGCGGTTA
MYH4	ATCCTGGAGGAGGAGTGCAT	GTCCAGCCAGCCAGTAATGT
MYH1	CTACAGGAACACCCAAGGCA	TCAGGCTGGTATTCTGGGTG
MYH2	ACAGTGAAGACGGAAGCAGG	AGAGGCCCGAGTAGGTGTAG
MYH7	AGGACCTGGTGGACAAGCTA	CCTCGTTCAAGCCCTTGGT
GAPDH	AGAGATAAGGAGTGTGTCT	CCAACGAAGAGGAAGAAT
Primers of mice
	Forward primer	Reverse primer
Dkk3	TCAGGAGGAAGCTACGCTCAA	GTTCACCTCAGAGGACGTTTTAG
Fbxo32	AGAGAGGCAGATTCGCAAGCGT	TGCAAAGCTGCAGGGTGACCC
Murf1	ACCTGCTGGTGGAAAACATC	CTTCGTGTTCCTTGCACATC
Myh4	ACAAGCTGCGGGTGAAGAGC	CAGGACAGTGACAAAGAACG
Myh1	GCATCCCTAAAGGCAGGCT	GTTCTGAGCCTCGATTCGCT
Myh2	GGAGGCTGAGGAACAATCCA	GGGACAGCCTTACTCTTCGC
Myh7	AGGTGTGCTCTCCAGAATGG	CAGCGGCTTGATCTTGAAGT
GAPDH	ACCCAGAAGACTGTGGATGG	ACACATTGGGGGTAGGAACA
